# Supplementary material for: Characterization of the Proprotein Convertase-Mediated Processing of Peroxidasin and Peroxidasin-like Protein
Source: Antioxidants (Basel). 2021 Sep 30;10(10):1565. doi: 10.3390/antiox10101565 (PMC8533639; doi:10.3390/antiox10101565)
Supplement: Supplementary file 1 [file antioxidants-10-01565-s001.zip]

Archive with 1 entries (1 files):
- antioxidants-1333586-supplementary.pdf
